# Supplementary material for: High-Sensitivity C-Reactive Protein, Its Change, and Cognitive Function: A National Population-Based Cohort Study
Source: Brain Sci. 2023 Apr 13;13(4):658. doi: 10.3390/brainsci13040658 (PMC10137225; doi:10.3390/brainsci13040658)
Supplement: Supplementary file 1 [file brainsci-13-00658-s001.zip]

Archive with 1 entries (1 files):
- brainsci-2240721-supplementary.pdf
